# Supplementary material for: GC-MS and LC-DAD-MS Phytochemical Profiling for Characterization of Three Native Salvia Taxa from Eastern Mediterranean with Antiglycation Properties
Source: Molecules. 2022 Dec 22;28(1):93. doi: 10.3390/molecules28010093 (PMC9821822; doi:10.3390/molecules28010093)
Supplement: Supplementary file 1 [file molecules-28-00093-s001.zip]

Archive with 1 entries (1 files):
- molecules-2055741-supplementary.pdf
